# Supplementary material for: Circulating Tumor Cell Kinetics and Morphology from the Liquid Biopsy Predict Disease Progression in Patients with Metastatic Colorectal Cancer Following Resection
Source: Cancers (Basel). 2022 Jan 27;14(3):642. doi: 10.3390/cancers14030642 (PMC8833610; doi:10.3390/cancers14030642)
Supplement: Supplementary file 1 [file cancers-14-00642-s001.zip]

Archive with 1 entries (1 files):
- cancers-1471477-supplementary.pdf
